# Supplementary material for: Urbanization and Habitat Diversity Promote Endozoochorous Seed Dispersal by Raccoon Dogs Within Forest Fragments in Tokyo
Source: Ecol Evol. 2025 Nov 14;15(11):e72516. doi: 10.1002/ece3.72516 (PMC12616490; doi:10.1002/ece3.72516)
Supplement: Supplementary file 1 — Table S1: ece372516‐sup‐0001‐TableS1.csv. [file ECE3-15-e72516-s002.csv]

Table S1: Seeds of plant speceis found in the feces of raccoon dogs across the study sites. The table also comprised information on family, genus, life form, and seed weight (g) of plant species. There is information on frequency of occurrence (FO) and relative importance (RI) of plant species based on their prsence in the feces of raccoon dogs.
Species	Nativity	Family	Genus	Life form	1000 Seed mass (g)	Chigasaki	Hiromachi	Ikego	Isehara	Kamakura	Koma	Komorebi	Maioka	Miwa	Nagaesakurayama	Nagasaka	Ohira	Oyamada	Sakuragaoka	Shinbayashi	Tobiosan	Tsukuiko	YNU	Zama	Frequency of Occurance	Relative Importance
Akebia quinata	Native	Lardizabalaceae	Akebia	Liana	20.5	4	0	0	0	0	0	0	0	0	0	0	0	0	1	0	1	3	0	0	21.05	9.36
Aphananthe aspera	Native	Cannabaceae	Aphananthe	Tree	0	2	2	12	0	2	3	28	4	0	5	0	0	0	5	18	6	0	30	18	68.42	30.41
Ardisia japonica	Native	Primulaceae	Ardisia	Shrub	0	1	0	0	0	2	1	4	1	1	0	0	0	0	0	0	0	0	0	6	36.84	16.37
Arisaema japonicum	Native	Araceae	Arisaema	Herb	0	0	0	2	0	0	0	0	0	0	0	0	0	0	0	0	0	0	0	0	5.26	2.34
Aster iinumae	Native	Asteraceae	Aster	Herb	0	0	0	0	0	0	0	0	0	8	0	0	0	0	0	0	0	0	0	0	5.26	2.34
Aucuba japonica	Native	Garryaceae	Aucuba	Shrub	0	0	2	0	0	1	2	1	2	1	1	0	1	0	0	1	1	1	0	6	63.16	28.07
Betula sp	Unknown	Betulaceae	Betula	Unknown	0	0	0	0	0	0	0	0	0	0	0	0	0	0	0	0	0	1	0	0	5.26	2.34
Broussonetia monoica	Native	Moraceae	Broussonetia	Tree	0	1	0	1	0	0	0	3	0	0	0	18	0	0	7	0	0	0	1	0	31.58	14.04
Callicarpa japonica	Native	Lamiaceae	Callicarpa	Tree	1.16	0	0	3	0	0	1	0	0	0	0	0	0	0	0	0	0	0	0	0	10.53	4.68
Carex sp	Unknown	Cyperaceae	Carex	Grass	0	0	0	0	0	0	1	0	0	0	0	0	0	0	0	1	1	0	0	4	21.05	9.36
Carpinus japonica	Native	Betulaceae	Carpinus	Tree	4.37	0	0	0	0	0	0	0	0	0	0	0	0	0	0	0	1	0	0	0	5.26	2.34
Carpinus tschonoskii	Native	Betulaceae	Carpinus	Tree	12.78	0	0	1	0	0	0	3	0	0	0	0	0	0	1	0	2	0	0	10	26.32	11.7
Celtis sinensis	Native	Cannabaceae	Celtis	Tree	37.56	5	12	3	0	28	25	55	5	0	4	0	0	0	4	0	0	1	71	15	63.16	28.07
Chaenomeles japonica	Native	Rosaceae	Chaenomeles	Shrub	40	0	0	0	0	0	0	0	0	1	0	0	0	0	0	0	0	0	0	0	5.26	2.34
Cinnamomum camphora	Native	Lauraceae	Cinnamomum	Tree	108.24	0	0	0	0	0	0	0	0	0	0	0	0	0	0	0	0	0	1	0	5.26	2.34
Conandron ramondioides	Native	Gesneriaceae	Conandron	Herb	0	0	0	0	0	0	0	0	0	0	0	0	0	0	0	0	0	0	0	2	5.26	2.34
Cornus controversa	Native	Cornaceae	Cornus	Tree	42.88	0	2	5	29	35	0	48	4	0	42	0	0	0	0	32	0	0	40	12	52.63	23.39
Cornus macrophylla	Native	Cornaceae	Cornus	Tree	54.64	0	0	2	0	6	0	5	0	0	0	0	0	0	0	0	0	0	2	1	26.32	11.7
Daphniphyllum macropodum	Native	Daphniphyllaceae	Daphniphyllum	Tree	42.24	0	0	0	0	0	0	0	0	0	0	0	0	0	0	0	0	0	4	2	10.53	4.68
Diospyros lotus	Non-native	Ebenaceae	Diospyros	Tree	172.97	0	0	0	0	0	0	0	0	0	0	0	0	0	0	0	0	0	1	1	10.53	4.68
Disporum sessile	Native	Colchicaceae	Disporum	Herb	0	0	2	0	0	0	0	0	0	0	1	0	0	0	0	1	0	0	1	0	21.05	9.36
Eriobotrya japonica	Native	Rosaceae	Eriobotrya	Tree	1446.88	0	0	0	0	0	0	27	0	0	0	0	4	0	0	12	17	0	9	1	31.58	14.04
Ficus erecta	Native	Moraceae	Ficus	Tree	0	3	8	2	0	9	12	0	0	2	0	5	15	0	18	0	0	0	0	0	47.37	21.05
Ginkgo biloba	Non-native	Ginkgoaceae	Ginkgo	Tree	1382.62	0	1	0	0	0	0	3	0	0	1	0	1	0	0	1	0	0	5	1	36.84	16.37
Hedera rhombea	Native	Araliaceae	Hedera	Climber	0	0	2	0	0	5	0	4	0	0	0	0	0	0	0	0	0	0	0	0	15.79	7.02
Helwingia japonica	Native	Helwingiaceae	Helwingia	Shrub	0	0	0	0	0	0	0	0	0	1	0	0	1	0	0	0	0	0	0	0	10.53	4.68
Hovenia dulcis	Native	Rhamnaceae	Hovenia	Tree	25.59	4	0	82	0	0	0	0	0	0	0	4	0	0	0	0	0	0	0	0	15.79	7.02
Ilex macropoda	Native	Aquifoliaceae	Ilex	Tree	8.56	0	0	2	0	0	0	0	0	3	0	0	0	0	0	0	0	0	0	0	10.53	4.68
Ligustrum lucidum	Non-native	Oleaceae	Ligustrum	Tree	31	0	2	0	0	0	0	0	3	5	0	0	0	0	0	0	0	0	0	0	15.79	7.02
Ligustrum sp	Unknown	Oleaceae	Ligustrum	Unknown	0	0	0	0	0	0	0	0	0	0	1	0	1	0	2	0	0	0	0	0	15.79	7.02
Lonicera gracilipes	Native	Caprifoliaceae	Lonicera	Shrub	0	0	0	0	0	0	5	0	0	0	0	0	0	0	0	0	2	0	0	0	10.53	4.68
Lycium chinense	Native	Solanaceae	Lycium	Shrub	2.65	0	0	3	0	0	0	0	0	0	0	0	0	0	0	0	0	0	0	0	5.26	2.34
Magnolia kobus	Native	Magnoliaceae	Magnolia	Tree	191.07	0	0	0	0	0	0	0	0	0	0	0	0	0	1	0	1	0	0	0	10.53	4.68
Malva mauritiana	Non-native	Malvaceae	Malva	Herb	0	0	0	0	0	0	0	0	0	1	0	0	0	0	0	0	0	0	0	0	5.26	2.34
Melia azedarach	Non-native	Meliaceae	Melia	Tree	360.83	0	0	0	0	0	0	0	0	0	2	0	0	0	0	0	0	0	0	0	5.26	2.34
Morus australis	Native	Moraceae	Morus	Tree	1.36	22	42	0	5	39	28	0	8	55	16	38	0	40	0	86	0	0	74	165	68.42	30.41
Neillia incisa	Native	Rosaceae	Neillia	Shrub	1.36	0	0	0	0	0	0	0	2	0	0	0	0	0	0	0	0	0	0	0	5.26	2.34
Neolitsea sericea	Native	Lauraceae	Neolitsea	Tree	0	2	0	0	0	0	0	0	2	0	0	0	0	0	0	1	0	0	0	0	15.79	7.02
Ophiopogon japonicus	Native	Asparagaceae	Ophiopogon	Herb	45.59	0	0	2	0	3	6	0	0	0	2	0	0	0	1	1	0	0	0	0	31.58	14.04
Paederia foetida	Native	Rubiaceae	Paederia	Climber	6.36	0	1	1	0	0	0	0	0	0	0	0	0	0	1	0	0	0	0	2	15.79	7.02
Parthenocissus tricuspidata	Native	Vitaceae	Parthenocissus	Liana	23.5	0	0	0	0	0	0	0	0	0	0	0	0	0	0	2	0	0	0	2	10.53	4.68
Persicaria sp	Unknown	Polygonaceae	Persicaria	Unknown	3.19	0	0	1	0	0	0	0	0	0	0	0	0	0	0	0	0	0	0	0	5.26	2.34
Pollia japonica	Native	Commelinaceae	Pollia	Shrub	0	0	0	0	0	0	1	0	0	0	0	0	0	0	0	0	0	0	1	1	15.79	7.02
Prunus jamasakura	Native	Rosaceae	Prunus	Tree	0	0	0	0	0	0	0	0	33	32	0	9	0	0	0	1	8	0	29	1	36.84	16.37
Prunus maximowiczii	Native	Rosaceae	Prunus	Tree	0	0	0	0	0	0	0	0	12	6	0	11	0	0	0	4	0	0	19	0	26.32	11.7
Prunus sp	Unknown	Rosaceae	Prunus	Unknown	0	0	0	0	0	0	0	0	44	5	0	16	0	0	0	2	0	0	0	2	26.32	11.7
Prunus speciosa	Native	Rosaceae	Prunus	Tree	0	0	0	0	0	0	0	0	88	23	0	12	0	0	2	18	0	0	206	0	31.58	14.04
Quercus sp	Unknown	Fagaceae	Quercus	Tree	0	0	0	0	0	0	0	0	0	1	0	0	0	0	0	0	0	0	0	0	5.26	2.34
Rananuculus sp	Unknown	Ranunculaceae	Rananuculus	Unknown	0.1	0	0	0	0	0	0	0	0	0	0	0	0	0	0	0	0	0	0	1	5.26	2.34
Solanum carolinense	Non-native	Solanaceae	Solanum	Herb	2.45	0	0	0	0	0	0	3	0	0	0	0	0	0	0	0	0	0	0	0	5.26	2.34
Tetragonia sp	Native	Aizoaceae	Tetragonia	Unknown	0.68	0	0	0	0	0	0	0	0	0	0	0	0	0	0	0	0	0	0	1	5.26	2.34
Tilia japonica	Native	Malvaceae	Tilia	Tree	44.52	0	0	0	0	0	0	0	0	2	0	0	0	0	0	0	0	0	0	0	5.26	2.34
Trifolium repens	Non-native	Fabaceae	Trifolium	Herb	0.66	0	0	0	0	0	0	0	0	0	0	0	0	0	0	0	0	0	0	5	5.26	2.34
U.sp-1	Unknown	Unknown	Unknown	Unknown	0	0	0	0	0	0	1	0	0	0	0	0	0	0	0	0	0	0	0	0	5.26	2.34
U.sp-2	Unknown	Unknown	Unknown	Unknown	0	0	0	0	0	0	0	0	0	0	0	0	0	0	1	0	0	0	0	0	5.26	2.34
U.sp-3	Unknown	Unknown	Unknown	Unknown	0	0	0	0	0	0	0	2	0	0	0	0	0	0	0	0	0	0	0	0	5.26	2.34
U.sp-4	Unknown	Unknown	Unknown	Unknown	0	0	1	0	0	0	0	0	0	0	1	0	0	0	0	0	0	0	0	0	10.53	4.68
U.sp-5	Unknown	Unknown	Unknown	Unknown	0	0	0	3	0	0	0	0	0	0	0	0	0	0	0	0	0	0	0	2	10.53	4.68
U.sp-6	Unknown	Unknown	Unknown	Unknown	0	0	0	2	0	0	0	0	0	0	0	0	0	0	0	0	0	0	0	0	5.26	2.34
U.sp-7	Unknown	Unknown	Unknown	Unknown	0	0	0	0	0	0	0	0	12	0	0	0	0	0	0	0	0	0	0	0	5.26	2.34
U.sp-8	Unknown	Unknown	Unknown	Unknown	0	0	0	0	0	0	0	3	0	0	0	0	0	0	0	0	0	3	0	20	15.79	7.02
U.sp-9	Unknown	Unknown	Unknown	Unknown	0	0	0	1	0	0	0	0	0	0	0	0	0	0	0	0	0	0	0	0	5.26	2.34
Viburnum sp	Unknown	Viburnaceae	Viburnum	Unknown	0	0	1	0	0	0	0	0	0	0	0	4	0	0	2	0	0	0	0	0	15.79	7.02
Viola sp	Unknown	Violaceae	Viola	Unknown	0	0	0	0	0	0	0	0	0	1	0	0	0	0	0	0	0	0	0	0	5.26	2.34
Weigela coraeensis	Unknown	Caprifoliaceae	Weigela	Tree	0	0	0	0	0	0	0	0	0	8	0	0	0	0	0	0	0	0	0	0	5.26	2.34
Zelkova serrata	Native	Ulmaceae	Zelkova	Tree	19.1	0	0	0	0	2	1	1	0	0	0	0	0	0	0	0	0	0	0	5	21.05	9.36
